# Supplementary material for: Effects of playing experience on joint kinetics and ball-release velocity in mid- and long-range basketball jump shots
Source: PeerJ. 2026 Feb 5;14:e20757. doi: 10.7717/peerj.20757 (PMC12883162; doi:10.7717/peerj.20757)
Supplement: Supplemental Information 1 — All recorded variables obtained during the jump shots at both shooting distances. These data were used for the statistical analyses comparing the two distances and the two experience groups. [file peerj-14-20757-s001.zip]

Archive with 14 entries (14 files):
- wrist RTD.csv
- Elbow AI.csv
- Elbow P.csv
- Elbow RTD.csv
- HV.csv
- knee AI.csv
- knee P.csv
- knee RTD.csv
- shoulder AI.csv
- shoulder P.csv
- shoulder RTD.csv
- VV.csv
- wrist AI.csv
- wrist P.csv
