# Supplementary material for: Effects of playing experience on joint kinetics and ball-release velocity in mid- and long-range basketball jump shots
Source: PeerJ. 2026 Feb 5;14:e20757. doi: 10.7717/peerj.20757 (PMC12883162; doi:10.7717/peerj.20757)
Supplement: Supplemental Information 1 — All recorded variables obtained during the jump shots at both shooting distances. These data were used for the statistical analyses comparing the two distances and the two experience groups. [file peerj-14-20757-s001.zip › wrist RTD.csv]

ID	distance	P
1	5	0.47052
2	5	0.414457143
3	5	0.579174545
4	5	0.738085714
5	5	0.704885714
6	5	0.5103
7	5	0.48548
8	5	0.8901
9	5	0.510533333
10	5	0.47085
11	5	0.710914286
12	5	0.676864286
13	5	0.382909091
14	5	0.550272727
15	5	0.655536264
1	6	0.5532
2	6	2.158846154
3	6	0.564
4	6	0.743329231
5	6	0.733527273
6	6	0.4834
7	6	0.429654545
8	6	1.05054
9	6	0.684133333
10	6	0.66908
11	6	1.0054
12	6	0.724266667
13	6	0.48615
14	6	0.477586667
15	6	0.679938462
