# Supplementary material for: Effects of playing experience on joint kinetics and ball-release velocity in mid- and long-range basketball jump shots
Source: PeerJ. 2026 Feb 5;14:e20757. doi: 10.7717/peerj.20757 (PMC12883162; doi:10.7717/peerj.20757)
Supplement: Supplemental Information 1 — All recorded variables obtained during the jump shots at both shooting distances. These data were used for the statistical analyses comparing the two distances and the two experience groups. [file peerj-14-20757-s001.zip › Elbow AI.csv]

ID	distance	P
1	5	0.00503691
2	5	0.003324292
3	5	0.00574058
4	5	0.005630293
5	5	0.005021613
6	5	0.00631188
7	5	0.001603153
8	5	0.004863392
9	5	0.004709224
10	5	0.004604623
11	5	0.006868373
12	5	0.006579578
13	5	0.004652576
14	5	0.005708438
15	5	0.006587222
1	6	0.006015719
2	6	0.003618498
3	6	0.006314431
4	6	0.00716775
5	6	0.005546252
6	6	0.008763194
7	6	0.002937128
8	6	0.004659043
9	6	0.003453979
10	6	0.005153002
11	6	0.006377153
12	6	0.005307382
13	6	0.003054604
14	6	0.007513255
15	6	0.006564319
