# Supplementary material for: Effects of playing experience on joint kinetics and ball-release velocity in mid- and long-range basketball jump shots
Source: PeerJ. 2026 Feb 5;14:e20757. doi: 10.7717/peerj.20757 (PMC12883162; doi:10.7717/peerj.20757)
Supplement: Supplemental Information 1 — All recorded variables obtained during the jump shots at both shooting distances. These data were used for the statistical analyses comparing the two distances and the two experience groups. [file peerj-14-20757-s001.zip › Elbow P.csv]

ID	distance	P
1	5	1.13606
2	5	0.396165
3	5	0.89474
4	5	1.15426
5	5	1.07136
6	5	0.96029
7	5	0.146675
8	5	0.71302
9	5	0.935205
10	5	0.5612
11	5	1.562675
12	5	1.618755
13	5	0.511755
14	5	1.041015
15	5	1.099555
1	6	1.256315
2	6	0.4762
3	6	0.86282
4	6	1.228265
5	6	1.246795
6	6	1.029505
7	6	1.01222
8	6	1.02279
9	6	1.506585
10	6	0.776775
11	6	1.181965
12	6	0.743535
13	6	0.44223
14	6	1.02142
15	6	1.08019
