# Supplementary material for: Effects of playing experience on joint kinetics and ball-release velocity in mid- and long-range basketball jump shots
Source: PeerJ. 2026 Feb 5;14:e20757. doi: 10.7717/peerj.20757 (PMC12883162; doi:10.7717/peerj.20757)
Supplement: Supplemental Information 1 — All recorded variables obtained during the jump shots at both shooting distances. These data were used for the statistical analyses comparing the two distances and the two experience groups. [file peerj-14-20757-s001.zip › Elbow RTD.csv]

ID	distance	P
1	5	1.64769
2	5	0.971533333
3	5	1.312112
4	5	2.0577
5	5	1.183671937
6	5	0.70485913
7	5	0.412707368
8	5	1.422054658
9	5	1.126301053
10	5	1.205767521
11	5	0.453036957
12	5	0.383012
13	5	0.946394667
14	5	0.852400791
15	5	1.599786364
1	6	1.415642105
2	6	1.012
3	6	1.240224
4	6	2.021587352
5	6	1.392358442
6	6	0.729886813
7	6	0.850233333
8	6	1.169494314
9	6	1.482790588
10	6	1.290581197
11	6	0.942691304
12	6	1.05965
13	6	0.69775
14	6	0.8787
15	6	1.7159
