# Supplementary material for: Effects of playing experience on joint kinetics and ball-release velocity in mid- and long-range basketball jump shots
Source: PeerJ. 2026 Feb 5;14:e20757. doi: 10.7717/peerj.20757 (PMC12883162; doi:10.7717/peerj.20757)
Supplement: Supplemental Information 1 — All recorded variables obtained during the jump shots at both shooting distances. These data were used for the statistical analyses comparing the two distances and the two experience groups. [file peerj-14-20757-s001.zip › HV.csv]

ID	distance	P
1	5	2.692985
2	5	2.32211
3	5	2.59505
4	5	3.65822
5	5	3.50444
6	5	3.55115
7	5	1.813555
8	5	3.537005
9	5	2.27937
10	5	2.54246
11	5	3.188105
12	5	3.106645
13	5	2.467755
14	5	3.52774
15	5	3.585555
1	6	3.606235
2	6	2.79123
3	6	3.05384
4	6	4.14586
5	6	3.842165
6	6	4.3935
7	6	2.543
8	6	3.928365
9	6	3.10541
10	6	2.968855
11	6	3.493995
12	6	3.3938
13	6	2.41761
14	6	4.5763
15	6	4.282
