# Supplementary material for: Effects of playing experience on joint kinetics and ball-release velocity in mid- and long-range basketball jump shots
Source: PeerJ. 2026 Feb 5;14:e20757. doi: 10.7717/peerj.20757 (PMC12883162; doi:10.7717/peerj.20757)
Supplement: Supplemental Information 1 — All recorded variables obtained during the jump shots at both shooting distances. These data were used for the statistical analyses comparing the two distances and the two experience groups. [file peerj-14-20757-s001.zip › knee AI.csv]

ID	distance	P
1	5	0.215881672
2	5	0.163891981
3	5	0.063297682
4	5	0.175514314
5	5	0.095233731
6	5	0.150641024
7	5	0.198589201
8	5	0.211557748
9	5	0.124147667
10	5	0.127547549
11	5	0.287947606
12	5	0.250294049
13	5	0.14607341
14	5	0.150776146
15	5	0.119275384
1	6	0.21852609
2	6	0.200973306
3	6	0.076907733
4	6	0.138298175
5	6	0.099896667
6	6	0.168204231
7	6	0.189396837
8	6	0.17585645
9	6	0.126388319
10	6	0.145020826
11	6	0.164740785
12	6	0.328089549
13	6	0.200017326
14	6	0.227583875
15	6	0.167188569
