# Supplementary material for: Effects of playing experience on joint kinetics and ball-release velocity in mid- and long-range basketball jump shots
Source: PeerJ. 2026 Feb 5;14:e20757. doi: 10.7717/peerj.20757 (PMC12883162; doi:10.7717/peerj.20757)
Supplement: Supplemental Information 1 — All recorded variables obtained during the jump shots at both shooting distances. These data were used for the statistical analyses comparing the two distances and the two experience groups. [file peerj-14-20757-s001.zip › knee P.csv]

ID	distance	P
1	5	7.08527
2	5	6.81408
3	5	3.986235
4	5	8.53821
5	5	7.14537
6	5	6.000065
7	5	8.342075
8	5	10.90897
9	5	8.99231
10	5	4.818385
11	5	8.40023
12	5	7.70043
13	5	6.75337
14	5	6.491985
15	5	7.13188
1	6	7.287875
2	6	7.826565
3	6	4.27531
4	6	8.236185
5	6	8.411325
6	6	7.93031
7	6	9.638825
8	6	11.46558
9	6	9.74468
10	6	7.539215
11	6	3.956495
12	6	6.57168
13	6	8.229405
14	6	7.81691
15	6	9.36705
