# Supplementary material for: Effects of playing experience on joint kinetics and ball-release velocity in mid- and long-range basketball jump shots
Source: PeerJ. 2026 Feb 5;14:e20757. doi: 10.7717/peerj.20757 (PMC12883162; doi:10.7717/peerj.20757)
Supplement: Supplemental Information 1 — All recorded variables obtained during the jump shots at both shooting distances. These data were used for the statistical analyses comparing the two distances and the two experience groups. [file peerj-14-20757-s001.zip › knee RTD.csv]

ID	G	distance	P
1	NG	5	6.853643891
2	NG	5	8.673820209
3	NG	5	6.430220844
4	NG	5	11.34315509
5	NG	5	12.94784907
6	NG	5	8.033229012
7	NG	5	7.978520769
8	NG	5	10.2701626
9	NG	5	11.66844
10	NG	5	6.459136364
11	NG	5	7.329414545
12	NG	5	7.639027586
13	NG	5	8.680946922
14	NG	5	8.44014
15	NG	5	10.8142522
1	NG	6	11.30658
2	NG	6	8.689406818
3	NG	6	7.267587097
4	NG	6	12.83818065
5	NG	6	13.70087778
6	NG	6	9.807199716
7	NG	6	9.908186014
8	NG	6	12.52919333
9	NG	6	13.08444966
10	NG	6	8.432546667
11	NG	6	4.498816071
12	NG	6	7.04699375
13	NG	6	8.910089286
14	NG	6	8.280647619
15	NG	6	13.87475294
1	EG	5	8.866606667
2	EG	5	14.45944685
3	EG	5	12.60235923
4	EG	5	9.521225946
5	EG	5	8.161112195
6	EG	5	7.355284103
7	EG	5	13.9898253
8	EG	5	7.902959197
9	EG	5	7.846676667
10	EG	5	10.56698485
11	EG	5	9.410017647
12	EG	5	13.15478547
13	EG	5	7.214156571
14	EG	5	7.805277019
15	EG	5	10.87866303
1	EG	6	9.748522008
2	EG	6	12.86828773
3	EG	6	12.03360204
4	EG	6	10.97469221
5	EG	6	8.363027368
6	EG	6	8.166223395
7	EG	6	11.26305
8	EG	6	9.011533511
9	EG	6	7.882423636
10	EG	6	12.05195837
11	EG	6	9.892931868
12	EG	6	9.941895417
13	EG	6	9.126534668
14	EG	6	8.691547764
15	EG	6	13.55896538
