# Supplementary material for: Effects of playing experience on joint kinetics and ball-release velocity in mid- and long-range basketball jump shots
Source: PeerJ. 2026 Feb 5;14:e20757. doi: 10.7717/peerj.20757 (PMC12883162; doi:10.7717/peerj.20757)
Supplement: Supplemental Information 1 — All recorded variables obtained during the jump shots at both shooting distances. These data were used for the statistical analyses comparing the two distances and the two experience groups. [file peerj-14-20757-s001.zip › shoulder AI.csv]

ID	distance	P
1	5	0.010019196
2	5	0.017229903
3	5	0.008837589
4	5	0.005315722
5	5	0.011620854
6	5	0.003521247
7	5	0.012467802
8	5	0.012502536
9	5	0.01570624
10	5	0.014588009
11	5	0.007582481
12	5	0.011905986
13	5	0.014504023
14	5	0.003919333
15	5	0.007582939
1	6	0.01079059
2	6	0.017394785
3	6	0.008081743
4	6	0.009084875
5	6	0.017435292
6	6	0.006113153
7	6	0.015495998
8	6	0.024117106
9	6	0.01743663
10	6	0.015273354
11	6	0.013218368
12	6	0.012430016
13	6	0.017073833
14	6	0.00590091
15	6	0.010026625
