# Supplementary material for: Effects of playing experience on joint kinetics and ball-release velocity in mid- and long-range basketball jump shots
Source: PeerJ. 2026 Feb 5;14:e20757. doi: 10.7717/peerj.20757 (PMC12883162; doi:10.7717/peerj.20757)
Supplement: Supplemental Information 1 — All recorded variables obtained during the jump shots at both shooting distances. These data were used for the statistical analyses comparing the two distances and the two experience groups. [file peerj-14-20757-s001.zip › shoulder P.csv]

ID	distance	P
1	5	0.82085
2	5	1.111745
3	5	0.81945
4	5	0.31804
5	5	0.73685
6	5	0.32071
7	5	0.75841
8	5	0.738775
9	5	1.8009
10	5	0.690815
11	5	0.45512
12	5	0.765065
13	5	1.00126
14	5	0.20938
15	5	0.45051
1	6	0.625245
2	6	1.27364
3	6	0.54441
4	6	0.53938
5	6	1.212105
6	6	0.88839
7	6	0.973645
8	6	1.7955
9	6	2.23083
10	6	0.699505
11	6	0.763935
12	6	1.31506
13	6	1.9959
14	6	1.20543
15	6	0.64925
