# Supplementary material for: Effects of playing experience on joint kinetics and ball-release velocity in mid- and long-range basketball jump shots
Source: PeerJ. 2026 Feb 5;14:e20757. doi: 10.7717/peerj.20757 (PMC12883162; doi:10.7717/peerj.20757)
Supplement: Supplemental Information 1 — All recorded variables obtained during the jump shots at both shooting distances. These data were used for the statistical analyses comparing the two distances and the two experience groups. [file peerj-14-20757-s001.zip › shoulder RTD.csv]

ID	distance	P
1	5	3.310885714
2	5	3.486530087
3	5	3.317248571
4	5	2.107322601
5	5	2.190981963
6	5	0.781043478
7	5	3.159454545
8	5	4.445613439
9	5	6.312210526
10	5	1.598270609
11	5	3.623509774
12	5	5.342218182
13	5	3.12567913
14	5	1.085913913
15	5	2.960147368
1	6	3.391468182
2	6	3.7434
3	6	3.23184
4	6	3.333972549
5	6	3.464976923
6	6	0.917871739
7	6	4.495909565
8	6	8.922330435
9	6	7.12836
10	6	2.172845652
11	6	5.61666
12	6	6.025382456
13	6	4.388116883
14	6	0.564771739
15	6	2.8386
