# Supplementary material for: Effects of playing experience on joint kinetics and ball-release velocity in mid- and long-range basketball jump shots
Source: PeerJ. 2026 Feb 5;14:e20757. doi: 10.7717/peerj.20757 (PMC12883162; doi:10.7717/peerj.20757)
Supplement: Supplemental Information 1 — All recorded variables obtained during the jump shots at both shooting distances. These data were used for the statistical analyses comparing the two distances and the two experience groups. [file peerj-14-20757-s001.zip › VV.csv]

ID	distance	P
1	5	4.18863
2	5	4.069115
3	5	4.306015
4	5	4.09041
5	5	3.812515
6	5	3.51977
7	5	4.09511
8	5	3.553635
9	5	4.427375
10	5	3.032885
11	5	3.53834
12	5	3.845385
13	5	3.84158
14	5	3.7212
15	5	4.272855
1	6	4.56794
2	6	4.52773
3	6	4.5954
4	6	4.511495
5	6	4.50666
6	6	3.62019
7	6	4.67589
8	6	4.331825
9	6	5.427285
10	6	3.49402
11	6	4.68563
12	6	4.80419
13	6	4.602165
14	6	3.522975
15	6	4.44938
