# Supplementary material for: Effects of playing experience on joint kinetics and ball-release velocity in mid- and long-range basketball jump shots
Source: PeerJ. 2026 Feb 5;14:e20757. doi: 10.7717/peerj.20757 (PMC12883162; doi:10.7717/peerj.20757)
Supplement: Supplemental Information 1 — All recorded variables obtained during the jump shots at both shooting distances. These data were used for the statistical analyses comparing the two distances and the two experience groups. [file peerj-14-20757-s001.zip › wrist AI.csv]

ID	distance	P
1	5	0.000609167
2	5	0.000360188
3	5	0.000326981
4	5	0.000737575
5	5	0.000201373
6	5	0.000285625
7	5	0.000371043
8	5	8.70486E-05
9	5	0.000337293
10	5	0.000244771
11	5	0.000370797
12	5	0.000403913
13	5	0.000320913
14	5	0.000315825
15	5	0.000735786
1	6	0.000629861
2	6	0.00268895
3	6	0.000361378
4	6	0.000884696
5	6	0.000438901
6	6	0.000517524
7	6	0.000560892
8	6	0.000148623
9	6	0.00051116
10	6	0.000134467
11	6	0.000868667
12	6	0.000789092
13	6	0.000331333
14	6	0.000538741
15	6	0.000739976
