# Supplementary material for: Effects of playing experience on joint kinetics and ball-release velocity in mid- and long-range basketball jump shots
Source: PeerJ. 2026 Feb 5;14:e20757. doi: 10.7717/peerj.20757 (PMC12883162; doi:10.7717/peerj.20757)
Supplement: Supplemental Information 1 — All recorded variables obtained during the jump shots at both shooting distances. These data were used for the statistical analyses comparing the two distances and the two experience groups. [file peerj-14-20757-s001.zip › wrist P.csv]

ID	distance	P
1	5	0.187945
2	5	0.169815
3	5	0.115245
4	5	0.30886
5	5	0.2804
6	5	0.17891
7	5	0.10367
8	5	0.33908
9	5	0.112245
10	5	0.14854
11	5	0.240145
12	5	0.21638
13	5	0.20973
14	5	0.39475
15	5	0.267815
1	6	0.087065
2	6	0.59839
3	6	0.251
4	6	0.28068
5	6	0.5092
6	6	0.14813
7	6	0.099515
8	6	0.637695
9	6	0.268405
10	6	0.13398
11	6	1.440845
12	6	0.263
13	6	0.239285
14	6	0.239355
15	6	0.30198
