# Supplementary material for: Effects of playing experience on joint kinetics and ball-release velocity in mid- and long-range basketball jump shots
Source: PeerJ. 2026 Feb 5;14:e20757. doi: 10.7717/peerj.20757 (PMC12883162; doi:10.7717/peerj.20757)
Supplement: Supplemental Information 2 — All recorded variables obtained during the jump shots at both shooting distances. These data were used for the statistical analyses comparing the two distances and the two experience groups. [file peerj-14-20757-s002.zip › wrist RTD.csv]

ID	distance	P
1	5	0.40048
2	5	0.634439216
3	5	0.434672727
4	5	0.389306522
5	5	0.332088462
6	5	1.10859021
7	5	0.724282353
8	5	0.712907143
9	5	0.309741758
10	5	0.275492308
11	5	0.71988
12	5	0.660757895
13	5	0.54602406
14	5	0.318514286
15	5	0.319086166
1	6	0.396768571
2	6	0.671695238
3	6	0.314870175
4	6	0.461664
5	6	0.420688571
6	6	0.773489231
7	6	0.707929825
8	6	0.75036
9	6	0.322307453
10	6	0.321771429
11	6	0.888233333
12	6	0.690009474
13	6	0.63422
14	6	0.332057143
15	6	0.511575385
