# Supplementary material for: Effects of playing experience on joint kinetics and ball-release velocity in mid- and long-range basketball jump shots
Source: PeerJ. 2026 Feb 5;14:e20757. doi: 10.7717/peerj.20757 (PMC12883162; doi:10.7717/peerj.20757)
Supplement: Supplemental Information 2 — All recorded variables obtained during the jump shots at both shooting distances. These data were used for the statistical analyses comparing the two distances and the two experience groups. [file peerj-14-20757-s002.zip › Elbow AI.csv]

ID	distance	P
1	5	0.007392781
2	5	0.00815626
3	5	0.005391833
4	5	0.006034375
5	5	0.005869042
6	5	0.007460635
7	5	0.005605406
8	5	0.006899094
9	5	0.006336594
10	5	0.004963656
11	5	0.012308648
12	5	0.005526271
13	5	0.006684135
14	5	0.006507479
15	5	0.00500424
1	6	0.007723542
2	6	0.006927365
3	6	0.007168208
4	6	0.007000271
5	6	0.006736604
6	6	0.007613177
7	6	0.007096625
8	6	0.007298667
9	6	0.007993854
10	6	0.004475083
11	6	0.013810618
12	6	0.006854875
13	6	0.007204167
14	6	0.00810349
15	6	0.00471601
