# Supplementary material for: Effects of playing experience on joint kinetics and ball-release velocity in mid- and long-range basketball jump shots
Source: PeerJ. 2026 Feb 5;14:e20757. doi: 10.7717/peerj.20757 (PMC12883162; doi:10.7717/peerj.20757)
Supplement: Supplemental Information 2 — All recorded variables obtained during the jump shots at both shooting distances. These data were used for the statistical analyses comparing the two distances and the two experience groups. [file peerj-14-20757-s002.zip › Elbow P.csv]

ID	distance	P
1	5	0.95596
2	5	1.02617
3	5	0.80248
4	5	1.07295
5	5	0.7152
6	5	0.892975
7	5	0.89416
8	5	1.506675
9	5	1.022465
10	5	0.684025
11	5	1.52855
12	5	1.18214
13	5	1.30916
14	5	1.05519
15	5	0.61596
1	6	1.099035
2	6	1.09544
3	6	1.4868
4	6	1.50026
5	6	0.72408
6	6	1.1613
7	6	0.853045
8	6	1.623485
9	6	0.96807
10	6	0.739065
11	6	2.650045
12	6	1.14839
13	6	1.526505
14	6	1.240975
15	6	0.90931
