# Supplementary material for: Effects of playing experience on joint kinetics and ball-release velocity in mid- and long-range basketball jump shots
Source: PeerJ. 2026 Feb 5;14:e20757. doi: 10.7717/peerj.20757 (PMC12883162; doi:10.7717/peerj.20757)
Supplement: Supplemental Information 2 — All recorded variables obtained during the jump shots at both shooting distances. These data were used for the statistical analyses comparing the two distances and the two experience groups. [file peerj-14-20757-s002.zip › Elbow RTD.csv]

ID	distance	P
1	5	1.210928571
2	5	1.338626601
3	5	1.589186561
4	5	1.3234
5	5	1.181952
6	5	1.243775172
7	5	2.210298024
8	5	1.417195031
9	5	1.418528571
10	5	1.144479273
11	5	1.038634921
12	5	1.944417391
13	5	1.407639752
14	5	1.393986207
15	5	1.23695
1	6	1.286065079
2	6	1.825795257
3	6	1.898667532
4	6	1.321015385
5	6	1.36104
6	6	1.261722759
7	6	2.124946154
8	6	1.794457708
9	6	1.53585584
10	6	1.246638509
11	6	0.882803077
12	6	2.1705
13	6	1.504537662
14	6	1.672257143
15	6	1.177429091
