# Supplementary material for: Effects of playing experience on joint kinetics and ball-release velocity in mid- and long-range basketball jump shots
Source: PeerJ. 2026 Feb 5;14:e20757. doi: 10.7717/peerj.20757 (PMC12883162; doi:10.7717/peerj.20757)
Supplement: Supplemental Information 2 — All recorded variables obtained during the jump shots at both shooting distances. These data were used for the statistical analyses comparing the two distances and the two experience groups. [file peerj-14-20757-s002.zip › HV.csv]

ID	distance	HV
1	5	3.455395
2	5	4.135575
3	5	3.950945
4	5	3.18582
5	5	2.856845
6	5	3.46729
7	5	3.26215
8	5	3.74458
9	5	3.20725
10	5	3.07339
11	5	3.302135
12	5	3.30929
13	5	3.72313
14	5	3.1696
15	5	3.030825
1	6	3.808365
2	6	4.179295
3	6	4.53154
4	6	3.53363
5	6	3.31312
6	6	3.744635
7	6	3.52278
8	6	3.97931
9	6	3.733315
10	6	3.511255
11	6	3.98448
12	6	3.490695
13	6	4.065555
14	6	3.79352
15	6	3.557315
