# Supplementary material for: Effects of playing experience on joint kinetics and ball-release velocity in mid- and long-range basketball jump shots
Source: PeerJ. 2026 Feb 5;14:e20757. doi: 10.7717/peerj.20757 (PMC12883162; doi:10.7717/peerj.20757)
Supplement: Supplemental Information 2 — All recorded variables obtained during the jump shots at both shooting distances. These data were used for the statistical analyses comparing the two distances and the two experience groups. [file peerj-14-20757-s002.zip › knee AI.csv]

ID	distance	P
1	5	0.086021885
2	5	0.173828292
3	5	0.164452896
4	5	0.132822552
5	5	0.112825146
6	5	0.266633844
7	5	0.204614948
8	5	0.168685823
9	5	0.108639646
10	5	0.17878124
11	5	0.12457041
12	5	0.232736281
13	5	0.135120719
14	5	0.115637917
15	5	0.183420854
1	6	0.095858208
2	6	0.17395175
3	6	0.17760849
4	6	0.163320563
5	6	0.114930292
6	6	0.291444677
7	6	0.19679276
8	6	0.195485615
9	6	0.120003885
10	6	0.190970917
11	6	0.162379066
12	6	0.204990615
13	6	0.201907365
14	6	0.126596958
15	6	0.175081417
