# Supplementary material for: Effects of playing experience on joint kinetics and ball-release velocity in mid- and long-range basketball jump shots
Source: PeerJ. 2026 Feb 5;14:e20757. doi: 10.7717/peerj.20757 (PMC12883162; doi:10.7717/peerj.20757)
Supplement: Supplemental Information 2 — All recorded variables obtained during the jump shots at both shooting distances. These data were used for the statistical analyses comparing the two distances and the two experience groups. [file peerj-14-20757-s002.zip › knee P.csv]

ID	distance	P
1	5	5.026195
2	5	14.072455
3	5	11.820995
4	5	8.74356
5	5	7.46706
6	5	7.02922
7	5	12.33073
8	5	8.861765
9	5	6.73966
10	5	10.301845
11	5	6.82523
12	5	12.009775
13	5	7.53848
14	5	6.775595
15	5	10.58332
1	6	5.43878
2	6	12.831545
3	6	11.339625
4	6	9.982405
5	6	7.15707
6	6	9.799995
7	6	9.42975
8	6	10.64403
9	6	7.188395
10	6	11.94764
11	6	8.719345
12	6	9.096695
13	6	10.566675
14	6	7.639145
15	6	12.80959
