# Supplementary material for: Effects of playing experience on joint kinetics and ball-release velocity in mid- and long-range basketball jump shots
Source: PeerJ. 2026 Feb 5;14:e20757. doi: 10.7717/peerj.20757 (PMC12883162; doi:10.7717/peerj.20757)
Supplement: Supplemental Information 2 — All recorded variables obtained during the jump shots at both shooting distances. These data were used for the statistical analyses comparing the two distances and the two experience groups. [file peerj-14-20757-s002.zip › knee RTD.csv]

ID	distance	P
1	5	8.866606667
2	5	14.45944685
3	5	12.60235923
4	5	9.521225946
5	5	8.161112195
6	5	7.355284103
7	5	13.9898253
8	5	7.902959197
9	5	7.846676667
10	5	10.56698485
11	5	9.410017647
12	5	13.15478547
13	5	7.214156571
14	5	7.805277019
15	5	10.87866303
1	6	9.748522008
2	6	12.86828773
3	6	12.03360204
4	6	10.97469221
5	6	8.363027368
6	6	8.166223395
7	6	11.26305
8	6	9.011533511
9	6	7.882423636
10	6	12.05195837
11	6	9.892931868
12	6	9.941895417
13	6	9.126534668
14	6	8.691547764
15	6	13.55896538
