# Supplementary material for: Effects of playing experience on joint kinetics and ball-release velocity in mid- and long-range basketball jump shots
Source: PeerJ. 2026 Feb 5;14:e20757. doi: 10.7717/peerj.20757 (PMC12883162; doi:10.7717/peerj.20757)
Supplement: Supplemental Information 2 — All recorded variables obtained during the jump shots at both shooting distances. These data were used for the statistical analyses comparing the two distances and the two experience groups. [file peerj-14-20757-s002.zip › shoulder AI.csv]

ID	distance	P
1	5	0.009250729
2	5	0.00243101
3	5	0.013909938
4	5	0.009776979
5	5	0.011840583
6	5	0.02084499
7	5	0.010566448
8	5	0.009024469
9	5	0.011321854
10	5	0.01192801
11	5	0.00434201
12	5	0.009933552
13	5	0.00874901
14	5	0.012211
15	5	0.010598156
1	6	0.011371677
2	6	0.003286865
3	6	0.019448927
4	6	0.019765219
5	6	0.017615375
6	6	0.01616525
7	6	0.019040927
8	6	0.009494344
9	6	0.01473751
10	6	0.01493399
11	6	0.004292375
12	6	0.011911625
13	6	0.010909531
14	6	0.013234677
15	6	0.015750063
