# Supplementary material for: Effects of playing experience on joint kinetics and ball-release velocity in mid- and long-range basketball jump shots
Source: PeerJ. 2026 Feb 5;14:e20757. doi: 10.7717/peerj.20757 (PMC12883162; doi:10.7717/peerj.20757)
Supplement: Supplemental Information 2 — All recorded variables obtained during the jump shots at both shooting distances. These data were used for the statistical analyses comparing the two distances and the two experience groups. [file peerj-14-20757-s002.zip › shoulder P.csv]

ID	distance	P
1	5	0.83048
2	5	0.478025
3	5	1.45431
4	5	0.91634
5	5	0.87663
6	5	0.88544
7	5	0.99857
8	5	1.137135
9	5	0.49391
10	5	1.291005
11	5	0.18242
12	5	0.63598
13	5	1.04463
14	5	1.43287
15	5	1.250365
1	6	1.495925
2	6	1.21073
3	6	1.7214
4	6	1.261
5	6	0.95071
6	6	0.817775
7	6	1.15484
8	6	1.5118
9	6	1.20891
10	6	2.02659
11	6	0.11855
12	6	0.727475
13	6	1.22895
14	6	1.42092
15	6	2.169625
