# Supplementary material for: Effects of playing experience on joint kinetics and ball-release velocity in mid- and long-range basketball jump shots
Source: PeerJ. 2026 Feb 5;14:e20757. doi: 10.7717/peerj.20757 (PMC12883162; doi:10.7717/peerj.20757)
Supplement: Supplemental Information 2 — All recorded variables obtained during the jump shots at both shooting distances. These data were used for the statistical analyses comparing the two distances and the two experience groups. [file peerj-14-20757-s002.zip › shoulder RTD.csv]

ID	distance	P
1	5	1.559179507
2	5	0.833006897
3	5	3.126481773
4	5	3.186049351
5	5	2.630228571
6	5	1.408273921
7	5	0.15700129
8	5	1.834714483
9	5	1.726818095
10	5	3.898695652
11	5	2.119024561
12	5	0.17420777
13	5	1.969399234
14	5	1.813667954
15	5	3.821900621
1	6	2.810540444
2	6	0.771466667
3	6	4.448182857
4	6	3.986723077
5	6	3.971022222
6	6	2.892009524
7	6	1.794439273
8	6	2.535596154
9	6	2.076357771
10	6	5.06853913
11	6	3.2442
12	6	2.468157143
13	6	2.5044
14	6	2.0804625
15	6	4.776
