# Supplementary material for: Effects of playing experience on joint kinetics and ball-release velocity in mid- and long-range basketball jump shots
Source: PeerJ. 2026 Feb 5;14:e20757. doi: 10.7717/peerj.20757 (PMC12883162; doi:10.7717/peerj.20757)
Supplement: Supplemental Information 2 — All recorded variables obtained during the jump shots at both shooting distances. These data were used for the statistical analyses comparing the two distances and the two experience groups. [file peerj-14-20757-s002.zip › VV.csv]

ID	distance	VV
1	5	4.989135
2	5	3.731805
3	5	4.112535
4	5	4.801865
5	5	5.140695
6	5	4.655165
7	5	3.794015
8	5	4.83203
9	5	4.82434
10	5	4.95549
11	5	4.72013
12	5	3.811615
13	5	4.69977
14	5	4.84503
15	5	4.898755
1	6	5.564935
2	6	4.98786
3	6	5.03637
4	6	5.627715
5	6	5.50433
6	6	5.618755
7	6	5.07422
8	6	5.43893
9	6	5.153745
10	6	5.639985
11	6	5.122885
12	6	5.199585
13	6	5.31459
14	6	5.077755
15	6	5.790265
