# Supplementary material for: Effects of playing experience on joint kinetics and ball-release velocity in mid- and long-range basketball jump shots
Source: PeerJ. 2026 Feb 5;14:e20757. doi: 10.7717/peerj.20757 (PMC12883162; doi:10.7717/peerj.20757)
Supplement: Supplemental Information 2 — All recorded variables obtained during the jump shots at both shooting distances. These data were used for the statistical analyses comparing the two distances and the two experience groups. [file peerj-14-20757-s002.zip › wrist AI.csv]

ID	distance	P
1	5	0.00172774
2	5	0.001591698
3	5	0.001710813
4	5	0.001782531
5	5	0.001827146
6	5	0.001164635
7	5	0.001624438
8	5	0.001555792
9	5	0.001319073
10	5	0.001612219
11	5	0.000368257
12	5	0.00184325
13	5	0.001696073
14	5	0.001409354
15	5	0.001435396
1	6	0.00233049
2	6	0.001909198
3	6	0.000602604
4	6	0.002248479
5	6	0.002394156
6	6	0.000903938
7	6	0.0019575
8	6	0.002118438
9	6	0.001900396
10	6	0.001484625
11	6	0.000411698
12	6	0.002183521
13	6	0.001793188
14	6	0.001662688
15	6	0.001248052
