# Supplementary material for: Effects of playing experience on joint kinetics and ball-release velocity in mid- and long-range basketball jump shots
Source: PeerJ. 2026 Feb 5;14:e20757. doi: 10.7717/peerj.20757 (PMC12883162; doi:10.7717/peerj.20757)
Supplement: Supplemental Information 2 — All recorded variables obtained during the jump shots at both shooting distances. These data were used for the statistical analyses comparing the two distances and the two experience groups. [file peerj-14-20757-s002.zip › wrist P.csv]

ID	distance	P
1	5	0.28547
2	5	0.33637
3	5	0.30625
4	5	0.25597
5	5	0.312645
6	5	0.65263
7	5	0.30997
8	5	0.604605
9	5	0.21892
10	5	0.256525
11	5	0.291375
12	5	0.504885
13	5	0.493325
14	5	0.118595
15	5	0.312225
1	6	0.477645
2	6	0.47657
3	6	0.33778
4	6	0.333405
5	6	0.412995
6	6	0.51689
7	6	0.471025
8	6	0.86768
9	6	0.224095
10	6	0.32863
11	6	0.22526
12	6	0.70966
13	6	0.452275
14	6	0.131745
15	6	0.30394
